# Supplementary material for: Neurotrophic factor Neuritin modulates T cell electrical and metabolic state for the balance of tolerance and immunity
Source: eLife. 2024 Nov 20;13:RP96812. doi: 10.7554/eLife.96812 (PMC11578584; doi:10.7554/eLife.96812)
Supplement: Figure 1—source data 2. [file elife-96812-fig1-data2.zip]

Archive with 5 entries (4 files):
- Figure 1-source data 2/
- Figure 1-source data 2/Figure 1B Nrn1 antibody.tiff
- __MACOSX/Figure 1-source data 2/._Figure 1B Nrn1 antibody.tiff
- Figure 1-source data 2/Figure 1B actin antibody.tiff
- __MACOSX/Figure 1-source data 2/._Figure 1B actin antibody.tiff
