# Supplementary material for: Neurotrophic factor Neuritin modulates T cell electrical and metabolic state for the balance of tolerance and immunity
Source: eLife. 2024 Nov 20;13:RP96812. doi: 10.7554/eLife.96812 (PMC11578584; doi:10.7554/eLife.96812)
Supplement: Figure 1—source data 3. [file elife-96812-fig1-data3.zip]

Archive with 3 entries (2 files):
- Figure 1-source data 3/
- Figure 1-source data 3/Figure 1-source data 3.pdf
- __MACOSX/Figure 1-source data 3/._Figure 1-source data 3.pdf
